# Supplementary material for: Silver Chloride Precipitation-limiting Factor for Accurate Silver Determination in Ag-accumulating Mushrooms After Nitric Acid Digestion
Source: Biol Trace Elem Res. 2025 Apr 14;203(11):5815–26. doi: 10.1007/s12011-025-04605-1 (PMC12602603; doi:10.1007/s12011-025-04605-1)
Supplement: Supplementary file 1 — Supplementary file1 (XLSX 31.6 KB) [file 12011_2025_4605_MOESM1_ESM.xlsx]

## Sheet: Supplementary Table 1
Table S1. Information on mushroom samples used in this study.
Sample ID	Mushroom species	Sampling site	Collection date	Environment	Determined by	Experiment
AGP 3	Lycoperdon excipuliforme	Příbram, CZ	04 Oct 2007	Pb smelter-polluted	Jan Borovička	INAA→HR-ICP-MS
B 058	Paxillus involutus	Příbram, CZ	09 Oct 2002	Pb smelter-polluted	Jan Borovička	INAA→HR-ICP-MS
AGP 7	Imleria badia	Příbram, CZ	04 Oct 2007	Pb smelter-polluted	Jan Borovička	INAA→HR-ICP-MS
AGP 19	Amanita crocea	Příbram, CZ	04 Oct 2007	Pb smelter-polluted	Jan Borovička	INAA→HR-ICP-MS
M 122	Boletus reticulatus	Klíčava, CZ	22 Aug 2002	unpolluted	Zdeněk Řanda	INAA→HR-ICP-MS
B 731	Agaricus bernardii	Prague, CZ	07 Oct 2012	urban	Jan Borovička	INAA→HR-ICP-MS
B 611	Cortinarius cinnamomeus	Příbram, CZ	07 Oct 2010	Pb smelter-polluted	Jan Borovička	INAA→HR-ICP-MS
B 016	Amanita muscaria	Příbram, CZ	19 Sept 2002	Pb smelter-polluted	Jan Borovička	INAA→HR-ICP-MS
B 188c	Amanita strobiliformis	Prague, CZ	10 Oct 2004	urban	Jan Borovička	INAA→HR-ICP-MS
B 212b	Amanita strobiliformis	Prague, CZ	21 Jul 2005	urban	Jan Borovička	INAA→HR-ICP-MS
B 194a	Amanita strobiliformis	Prague, CZ	6 Jul 2005	urban	Jan Borovička	INAA→HR-ICP-MS
B 196	Amanita strobiliformis	Prague, CZ	9 Jul 2005	urban	Jan Borovička	INAA→HR-ICP-MS
B 828K	Amanita muscaria	Lukavec, CZ	27 Oct 2015	unpolluted	Jan Borovička	Ag spiking
B 831	Amanita solitaria	Kalešov, CZ	22 Aug 2010	unpolluted	Jan Borovička	Ag spiking
IS 31	Imperator rhodopurpureus	Bechov, CZ	01 Aug 2014	unpolluted	Jan Borovička	Ag spiking
B 1513	Amanita strobiliformis	Prague, CZ	01 Jul 2024	urban	Jan Borovička	A, B, C, D

## Sheet: Supplementary Table 2
Table S2. Instrumental parameters.
Configuration of HR-ICP-MS (Element 2)
Parameter	Value
RF power (W)	1200
Gas flows
Cool gas (L/min)	16
Auxiliary gas (L/min)	0.95
Sample gas (L/min)	0.96
Spray chamber type	Combined Cyclonic-Scott Doublepass
Nebulizer type	PFA microflow 50 µL/min
Internal standard	115In (1 µg/L) mixed with sample using a peristaltic pump and an Y piece
Peristaltic pump rate (rpm)	6
Configuration of ICP-OES (Agilent 5100 SVDV)
Parameter	Value
stabilisation time (s)	15
smp uptake delay (s)	15
background correction	off-peak
RF power 1500 W	1500 W
Ag	axial plasma setting, 3 replicates
calibration curve construction	0.5, 1, 5, 10 and 15 mg L-1 in diluted aqua regia
calibration mode	linear
limit of detection	10 µg L-1

## Sheet: Supplementary Table 3
Table S3. Analytical data from Ag spiking experiments.
	Amanita	Ag (µg kg-1)	biomass dry weight (mg)	µg Ag in biomass	Ag spike (µg)	calculated Ag mass fraction (mg/kg)	HR-ICP-MS measured Ag mass fraction (mg kg-1)	recovery (%)
	muscaria	4924.8	201.3	0.991362	0	4.9248	4.77149	96.8869
	muscaria	4924.8	205.6	1.01254	1	9.78861	9.27578	94.7609
	muscaria	4924.8	202.4	0.99678	2.5	17.2766	15.8547	91.7702
	muscaria	4924.8	209.5	1.03175	3.5	21.6312	20.3379	94.0212
	muscaria	4924.8	201	0.989885	5	29.8004	26.0995	87.581
	muscaria	4924.8	203.5	1.0022	6.5	36.8658	34.2622	92.9374
	muscaria	4924.8	200.7	0.988407	7.5	42.294	39.4494	93.2743
	muscaria	4924.8	201.2	0.99087	8.5	47.1713	43.5765	92.3793
	muscaria	4924.8	202.9	0.999242	10	54.2102	9.39133	17.3239
	muscaria	4924.8	201.3	0.991362	15	79.4404	9.9379	12.5099
	muscaria	4924.8	203.4	1.0017	20	103.253	6.75762	6.54471
	muscaria	4924.8	200.7	0.988407	40	204.227	9.81565	4.80624
	muscaria	4924.8	199.8	0.983975	60	305.225	8.003	2.622
	muscaria	4924.8	208	1.02436	80	389.54	6.24519	1.60322
	muscaria	4924.8	204.8	1.0086	100	493.206	13.3521	2.7072
	muscaria	4924.8	200.3	0.986437	200	1003.43	9.94259	0.990863
	Amanita	Ag (µg kg-1)	biomass dry weight (mg)	µg Ag in biomass	Ag spike (µg)	calculated Ag mass fraction (mg/kg)	HR-ICP-MS measured Ag mass fraction (mg kg-1)	recovery (%)
	solitaria	11524	202.5	2.33361	0	11.524	11.5309	100.06
	solitaria	11524	201	2.31632	1	16.4991	16.296	98.769
	solitaria	11524	202.4	2.33246	1.5	18.9351	17.102	90.3193
	solitaria	11524	200	2.3048	2	21.524	21.3125	99.0174
	solitaria	11524	204.2	2.3532	2.5	23.7669	20.2735	85.3014
	solitaria	11524	199	2.29328	3.5	29.1119	26.3992	90.6819
	solitaria	11524	199.3	2.29673	4.5	34.103	29.9563	87.8407
	solitaria	11524	212.4	2.4477	5	35.0645	11.3395	32.3389
	solitaria	11524	207.8	2.39469	10	59.6472	6.43648	10.7909
	solitaria	11524	209.6	2.41543	15	83.0889	4.23426	5.09606
	solitaria	11524	204.1	2.35205	20	109.515	5.37727	4.91006
	solitaria	11524	210.2	2.42234	40	201.819	7.19553	3.56534
	solitaria	11524	207.2	2.38777	60	301.099	15.999	5.31354
	solitaria	11524	206.4	2.37855	80	399.121	3.5126	0.880083
	solitaria	11524	203	2.33937	100	504.135	4.50739	0.894084
	solitaria	11524	212	2.44309	200	954.92	6.5566	0.686613
	Imperator	Ag (µg kg-1)	biomass dry weight (mg)	µg Ag in biomass	Ag spike (µg)	calculated Ag mass fraction (mg/kg)	HR-ICP-MS measured Ag mass fraction (mg kg-1)	recovery (%)
	rhodopurpureus	2330	199.2	0.464136	0	2.33	2.32	99.5708
	rhodopurpureus	2330	205.3	0.478349	1	7.20092	7.29664	101.329
	rhodopurpureus	2330	202.8	0.472524	2.5	14.6574	14.9803	102.203
	rhodopurpureus	2330	200.9	0.468097	5	27.218	27.6307	101.516
	rhodopurpureus	2330	201.2	0.468796	10	52.0318	54.175	104.119
	rhodopurpureus	2330	204.5	0.476485	15	75.6796	80.2934	106.096
	rhodopurpureus	2330	209.4	0.487902	20	97.841	101.404	103.642
	rhodopurpureus	2330	209.7	0.488601	40	193.079	199.342	103.244
	rhodopurpureus	2330	200.1	0.466233	60	302.18	301	99.5937
	rhodopurpureus	2330	202.5	0.471825	80	397.392	382.948	96.3654
	rhodopurpureus	2330	199.1	0.463903	100	504.59	459	90.8996
	rhodopurpureus	2330	210.4	0.490232	125	596.436	602.933	101.089
	rhodopurpureus	2330	199.9	0.465767	150	752.705	597.504	79.3808
	rhodopurpureus	2330	202.4	0.471592	175	866.955	804	92.7412
	rhodopurpureus	2330	205.1	0.477883	200	977.464	887.24	90.7696
	rhodopurpureus	2330	200.2	0.466466	250	1251.08	564.326	45.107

## Sheet: Supplementary Table 4
Table S4. Selected trace element mass fractions in A. strobiliformis sample B-1513 determined by HR-ICP-MS using hot-plate
	digestion with HNO3 (10 replicates) and HCl-HNO3 mixture (10 replicates); experiment B.
		Ag	Rb	Cd	Mn	Co	Cu	Zn	As
	SAMPLE	mg kg-1	mg kg-1	mg kg-1	mg kg-1	mg kg-1	mg kg-1	mg kg-1	mg kg-1
HNO3	B1513-1	36.4626	100.138	1.28424	4.19153	0.0255306	94.2096	191.341	0.139968
	B1513-2	34.631	101.896	1.33133	4.26978	0.0231815	94.0904	196.338	0.132694
	B1513-3	26.3657	102.11	1.31833	4.22411	0.0228583	97.1448	196.843	0.126814
	B1513-4	28.7432	111.962	1.4318	4.6765	0.025459	104.753	213.601	0.133291
	B1513-5	26.4568	100.14	1.30143	4.25874	0.0230359	98.3238	198.755	0.130103
	B1513-6	7.96464	95.9533	1.25263	4.01553	0.0215766	92.3209	188.52	0.119318
	B1513-7	22.0993	97.0371	1.26202	4.02377	0.0215483	91.9907	300.642	0.111018
	B1513-8	34.2446	97.2437	1.25791	4.09613	0.0228384	92.0015	187.043	0.122437
	B1513-9	25.8616	99.5468	1.29224	4.13968	0.0218032	95.862	195.703	0.127084
	B1513-10	19.391	97.6272	1.26494	4.12201	0.0241036	92.0674	191.222	0.126693
	mean	26.222	100.365	1.29969	4.20178	0.0231935	95.2764	206.001	0.126942
HCl-HNO3	B1513-11	3.85602	98.6739	1.02288	4.12956	0.0212543	90.4653	190.876	0.127724
	B1513-12	2.04782	98.3406	1.12736	4.27741	0.0221884	89.9238	190.208	0.118237
	B1513-13	3.60694	98.518	1.03364	4.14435	0.0240288	91.4787	189.651	0.132057
	B1513-14	2.05525	98.3594	1.07056	4.25713	0.0248096	91.2246	191.208	0.131137
	B1513-15	2.43011	97.9979	1.06309	4.11299	0.0212404	90.9169	192.523	0.135273
	B1513-16	1.24623	97.8414	1.08696	4.16425	0.0221423	91.7324	191.208	0.126698
	B1513-17	65.5711	102.876	1.26343	4.36874	0.0239427	97.3277	198.187	0.151805
	B1513-18	1.75238	97.5684	1.04495	4.52955	0.0276675	90.2935	188.706	0.126108
	B1513-19	2.14652	98.4828	1.06311	4.21034	0.0220862	95.6301	195.53	0.137073
	B1513-20	9.45739	97.5542	1.17066	4.06367	0.0231833	92.3342	190.253	0.137101
	mean	9.41698	98.6213	1.09466	4.2258	0.0232544	92.1327	191.835	0.132321
		Ag	Rb	Cd	Mn	Co	Cu	Zn	As
	SAMPLE	mg kg-1	mg kg-1	mg kg-1	mg kg-1	mg kg-1	mg kg-1	mg kg-1	mg kg-1
HNO3	NIST SRM 1566b	0.670235	3.28453	2.51807	17.0937	0.36035	71.0485	1469.51	7.8127
HCl-HNO3	NIST SRM 1566b	0.658732	3.2228	2.50151	16.6991	0.339868	68.8972	1446.02	6.8414
	certified mean value	0.666	3.26	2.48	18.5	0.371	71.6	1424	7.65

## Sheet: Supplementary Table 5
	Table S5. Silver determination in Amanita strobiliformis B-1513
	after dry ashing and the method adopted from Joerger et al. (2000)
	ID	Ag (mg kg-1)	method	experiment
	B-1513	256.049	dry ashing, nitric acid, HR-ICP-MS	C
	B-1513	443.966	dry ashing, nitric acid, HR-ICP-MS	C
	B-1513	283.148	dry ashing, nitric acid, HR-ICP-MS	C
	B-1513	374.871	dry ashing, nitric acid, HR-ICP-MS	C
	B-1513	452.894	dry ashing, nitric acid, HR-ICP-MS	C
	B-1513	349.664	dry ashing, nitric acid, HR-ICP-MS	C
	B-1513	383.124	dry ashing, nitric acid, HR-ICP-MS	C
	B-1513	463.46	dry ashing, nitric acid, HR-ICP-MS	C
	mean ± SD	376 ± 72
	B-1513	711.204	Joerger et al. (2000), ICP-OES	D
	B-1513	709.186	Joerger et al. (2000), ICP-OES	D
	B-1513	697.188	Joerger et al. (2000), ICP-OES	D
	mean ± SD	706 ± 6
	M-122	6.98298	Joerger et al. (2000), ICP-OES	D
	Joerger et al. (2000): Fresenius J Anal Chem 366: 311–312. DOI: 10.1007/s002160050060
